# Supplementary material for: A comprehensive bioinformatic evaluation of the NTRK family’s potential as prognostic biomarkers in breast cancer
Source: Bioinform Adv. 2025 Feb 21;5(1):vbaf030. doi: 10.1093/bioadv/vbaf030 (PMC11886811; doi:10.1093/bioadv/vbaf030)
Supplement: vbaf030_Supplementary_Data [file vbaf030_supplementary_data.zip]

Archive with 1 entries (1 files):
- Proof_Supp Mat.docx
